# Supplementary material for: LncRNA LOC730101 Promotes Darolutamide Resistance in Prostate Cancer by Suppressing miR-1-3p
Source: Cancers (Basel). 2024 Jul 20;16(14):2594. doi: 10.3390/cancers16142594 (PMC11274508; doi:10.3390/cancers16142594)
Supplement: Supplementary file 1 [file cancers-16-02594-s001.zip]

Archive with 1 entries (1 files):
- cancers-3076895-supplementary.pdf
